# Supplementary material for: TRAIL-Based Therapies Efficacy in Pediatric Bone Tumors Models Is Modulated by TRAIL Non-Apoptotic Pathway Activation via RIPK1 Recruitment
Source: Cancers (Basel). 2022 Nov 16;14(22):5627. doi: 10.3390/cancers14225627 (PMC9688679; doi:10.3390/cancers14225627)
Supplement: Supplementary file 1 [file cancers-14-05627-s001.zip]

Archive with 1 entries (1 files):
- cancers-1957629-supplementary.pdf
